# Supplementary material for: Causes of nephrotic syndrome in Sweden: The relevance of clinical presentation and demographics
Source: Front Nephrol. 2023 Mar 17;3:1026864. doi: 10.3389/fneph.2023.1026864 (PMC10479654; doi:10.3389/fneph.2023.1026864)
Supplement: Supplementary file 1 [file DataSheet_1.xlsx]

## Sheet: Ny version (2)
Diagnosis probabilities in patients with NS
Fill out the form below (yellow fields) with a "1" if it applies and a "0" if it doesn't. The calculator will calculate the probability of diagoses based on the data entered and the studied NS cohort.
Age	Age 18-49	Age 50-70	Age >70
	1	0	0
Gender	male	female
	1	0
Hematuria degree	Hem 0	Hem 1-2	Hem 3-4
	1	0	0
CKD	CDK 1-2	CDK 3	CKD 4	CKD 5
	1	0	0	0
Diabetes	Yes	No
	1	0
Diagnosis	Rank	Probability (with data)	Probability (without data)	Probability fold change (log)	Probability fold change
FSGS	2	0.244359	0.0843373	0.462008	2.8974
IgAN	6	0.0510215	0.0668127	-0.117106	-1.3095
MPGN	11	0.0142452	0.0569551	-0.601864	-3.9982
MN	4	0.132138	0.171961	-0.114401	-1.30137
MCN	1	0.255459	0.152245	0.224778	1.67795
Other GN	8	0.0241097	0.0284775	-0.0723102	-1.18116
DN	3	0.162621	0.173056	-0.0270093	-1.06417
SLE	7	0.0249161	0.0394304	-0.199352	-1.58253
PCD	9	0.0222743	0.0657174	-0.469876	-2.95036
Vascular Dis	10	0.0153475	0.0569551	-0.569496	-3.71104
Vasculitis	12	0	0.0306681	Improbable	Improbable
Other Renal	5	0.0535085	0.0711939	-0.12402	-1.33051
	Age 18-49	Age 50-70	Age >70		male	female		Hem 0	Hem 1-2	Hem 3-4		CDK 1-2	CDK 3	CKD 4	CKD 5		Diabetes	no diabetes
FSGS	36	26	15	77	44	33	77	22	36	17	75	39	25	12	1	77	9	68	77	0.0843373		56	ok
IgAN	37	17	7	61	37	24	61	4	19	34	57	21	18	16	6	61	8	53	61	0.0668127		160	ok
MPGN	16	22	14	52	24	28	52	4	8	36	48	10	17	19	6	52	10	42	52	0.0569551		77	ok
MN	42	70	45	157	103	54	157	21	96	34	151	94	41	20	2	157	23	134	157	0.171961		61	ok
MCD	63	52	24	139	73	66	139	42	62	23	127	98	24	14	3	139	11	128	139	0.152245		140	ok
Other GN	9	10	7	26	11	15	26	5	4	13	22	8	8	2	8	26	2	24	26	0.0284775		21	ok
DN	40	86	32	158	107	51	158	40	85	13	138	24	57	55	22	158	158	0	158	0.173056		157	ok
SLE	28	4	4	36	4	32	36	6	14	15	35	22	11	1	2	36	2	34	36	0.0394304		52	ok
PCD	3	26	31	60	35	25	60	13	32	13	58	23	23	10	4	60	13	47	60	0.0657174		36	ok
Vascular Dis	3	25	24	52	35	17	52	19	26	6	51	6	17	19	10	52	18	34	52	0.0569551		51	diff -1
Vasculitis	3	15	10	28	16	12	28	0	2	24	26	1	7	4	16	28	11	17	28	0.0306681		28	ok
Other Renal	24	24	17	65	38	27	65	12	26	25	63	15	16	15	19	65	12	53	65	0.0711939		27	ok
No diagnosis	0	1	1	2	1	1	2	0	1	0	1	1	1	0	0	2	1	1	2	0.00219058		46	diff +1
Summa	304	378	231	913	528	385	913	188	411	253	852	362	265	187	99	913	278	635	913	1
			eGFR: CKD1-2>60 CKD3 30-55, CKD4 15-24. CKD5<15
																					RR v2
	Age 18-49	Age 50-70	Age >70		male	female		Hem 0	Hem 1-2	Hem 3-4		CDK 1-2	CDK 3	CKD 4	CKD 5		Diabetes	No diabetes			Age 18-49	Age 50-70	Age >70		male	female		Hem 0	Hem 1-2	Hem 3-4		CDK 1-2	CDK 3	CKD 4	CKD 5		Diabetes	no diabetes
FSGS	0.118421	0.0687831	0.0649351	0.252139	0.0833333	0.0857143	0.169048	0.117021	0.0875912	0.0671937	0.271806	0.107735	0.0943396	0.0641711	0.010101	0.276347	0.0323741	0.107087	0.139461	FSGS	0.469665	0.272798	0.257537		0.492958	0.507042		0.430532	0.322256	0.247212		0.389854	0.341382	0.232212	0.036552		0.232138	0.767862
IgAN	0.121711	0.0449735	0.030303	0.196987	0.0700758	0.0623377	0.132413	0.0212766	0.0462287	0.134387	0.201893	0.058011	0.0679245	0.0855615	0.0606061	0.272103	0.028777	0.0834646	0.112242	IgAN	0.61786	0.228307	0.153833		0.529219	0.470781		0.105386	0.228977	0.665638		0.213195	0.249628	0.314445	0.222732		0.256384	0.743616
MPGN	0.0526316	0.0582011	0.0606061	0.171439	0.0454545	0.0727273	0.118182	0.0212766	0.0194647	0.142292	0.183034	0.0276243	0.0641509	0.101604	0.0606061	0.253986	0.0359712	0.0661417	0.102113	MPGN	0.306999	0.339486	0.353514		0.384615	0.615385		0.116244	0.106345	0.777411		0.108763	0.252577	0.40004	0.23862		0.352269	0.647731
MN	0.138158	0.185185	0.194805	0.518148	0.195076	0.14026	0.335335	0.111702	0.233577	0.134387	0.479666	0.259669	0.154717	0.106952	0.020202	0.541539	0.0827338	0.211024	0.293757	MN	0.266638	0.357398	0.375964		0.581733	0.418267		0.232875	0.486957	0.280169		0.479501	0.285698	0.197496	0.0373048		0.28164	0.71836
MCN	0.207237	0.137566	0.103896	0.448699	0.138258	0.171429	0.309686	0.223404	0.150852	0.0909091	0.465165	0.270718	0.090566	0.0748663	0.030303	0.466454	0.0395683	0.201575	0.241143	MCN	0.461862	0.306589	0.23155		0.446444	0.553556		0.480269	0.324297	0.195434		0.580375	0.194159	0.160501	0.0649647		0.164087	0.835913
Other GN	0.0296053	0.026455	0.030303	0.0863633	0.0208333	0.038961	0.0597944	0.0265957	0.00973236	0.0513834	0.0877115	0.0220994	0.0301887	0.0106952	0.0808081	0.143791	0.00719424	0.0377953	0.0449895	Other GN	0.342799	0.306322	0.350878		0.348416	0.651584		0.303218	0.110959	0.585823		0.153691	0.209948	0.0743799	0.561981		0.159909	0.840091
DN	0.131579	0.227513	0.138528	0.49762	0.202652	0.132468	0.335119	0.212766	0.206813	0.0513834	0.470962	0.0662983	0.215094	0.294118	0.222222	0.797733	0.568345	0	0.568345	DN	0.264416	0.457202	0.278381		0.604715	0.395285		0.451769	0.439128	0.109103		0.0831085	0.269632	0.368692	0.278567		1	0
SLE	0.0921053	0.010582	0.017316	0.120003	0.00757576	0.0831169	0.0906926	0.0319149	0.0340633	0.0592885	0.125267	0.0607735	0.0415094	0.00534759	0.020202	0.127833	0.00719424	0.0535433	0.0607376	SLE	0.767523	0.088181	0.144296		0.0835322	0.916468		0.254776	0.271926	0.473299		0.475415	0.324717	0.0418328	0.158035		0.118448	0.881552
PCD	0.00986842	0.0687831	0.134199	0.212851	0.0662879	0.0649351	0.131223	0.0691489	0.0778589	0.0513834	0.198391	0.0635359	0.0867925	0.0534759	0.040404	0.244208	0.0467626	0.0740157	0.120778	PCD	0.0463631	0.323152	0.630485		0.505155	0.494845		0.348548	0.392451	0.259		0.260171	0.355403	0.218977	0.165449		0.387177	0.612823
Vascular Dis	0.00986842	0.0661376	0.103896	0.179902	0.0662879	0.0441558	0.110444	0.101064	0.0632603	0.0237154	0.18804	0.0165746	0.0641509	0.101604	0.10101	0.28334	0.0647482	0.0535433	0.118292	Vascular Dis	0.0548544	0.367631	0.577515		0.600196	0.399804		0.53746	0.33642	0.126119		0.0584972	0.22641	0.358595	0.356498		0.547361	0.452639
Vasculitis	0.00986842	0.0396825	0.04329	0.092841	0.030303	0.0311688	0.0614719	0	0.00486618	0.0948617	0.0997278	0.00276243	0.0264151	0.0213904	0.161616	0.212184	0.0395683	0.0267717	0.06634	Vasculitis	0.106294	0.427425	0.466282		0.492958	0.507042		0	0.0487946	0.951205		0.013019	0.124491	0.10081	0.761679		0.596448	0.403552
Other Renal	0.0789474	0.0634921	0.0735931	0.216033	0.0719697	0.0701299	0.1421	0.0638298	0.0632603	0.0988142	0.225904	0.0414365	0.0603774	0.0802139	0.191919	0.373947	0.0431655	0.0834646	0.12663	Other Renal	0.365442	0.293901	0.340657		0.506474	0.493526		0.282552	0.280032	0.437416		0.110808	0.16146	0.214506	0.513226		0.340879	0.659121
No diagnosis	0	0.0026455	0.004329	0.00697451	0.00189394	0.0025974	0.00449134	0	0.00243309	0	0.00243309	0.00276243	0.00377358	0	0	0.00653602	0.00359712	0.0015748	0.00517193	No diagnosis	0	0.37931	0.62069		0.421687	0.578313		0	1	0		0.422648	0.577352	0	0		0.695509	0.304491
Summa	1	1	1	3	1	1	2	1	1	1	3	1	1	1	1	4
																	s
																					Age	Gender	Hem	CKD	Diabetes	produkt	Rel sannolikhet	Sannolikhet	ökad/minskad	neg inv	fold change	Rank	FC log
																				FSGS	0.469665	0.492958	0.430532	0.389854	0.232138	0.00902093	0.244359	0.0843373	2.8974	-0.345137	2.8974	2	0.462008
																				IgAN	0.61786	0.529219	0.105386	0.213195	0.256384	0.00188355	0.0510215	0.0668127	0.763649	-1.3095	-1.3095	6	-0.117106
																				MPGN	0.306999	0.384615	0.116244	0.108763	0.352269	0.000525886	0.0142452	0.0569551	0.250113	-3.9982	-3.9982	11	-0.601864
																				MN	0.266638	0.581733	0.232875	0.479501	0.28164	0.00487811	0.132138	0.171961	0.76842	-1.30137	-1.30137	4	-0.114401
																				MCN	0.461862	0.446444	0.480269	0.580375	0.164087	0.00943073	0.255459	0.152245	1.67795	-0.595967	1.67795	1	0.224778
																				Other GN	0.342799	0.348416	0.303218	0.153691	0.159909	0.000890053	0.0241097	0.0284775	0.846622	-1.18116	-1.18116	8	-0.0723102
																				DN	0.264416	0.604715	0.451769	0.0831085	1	0.00600345	0.162621	0.173056	0.939703	-1.06417	-1.06417	3	-0.0270093
																				SLE	0.767523	0.0835322	0.254776	0.475415	0.118448	0.000919822	0.0249161	0.0394304	0.6319	-1.58253	-1.58253	7	-0.199352
																				PCD	0.0463631	0.505155	0.348548	0.260171	0.387177	0.000822296	0.0222743	0.0657174	0.338941	-2.95036	-2.95036	9	-0.469876
																				Vascular Dis	0.0548544	0.600196	0.53746	0.0584972	0.547361	0.000566578	0.0153475	0.0569551	0.269466	-3.71104	-3.71104	10	-0.569496
																				Vasculitis	0.106294	0.492958	0	0.013019	0.596448	0	0	0.0306681	0	#DIV/0!	#DIV/0!	12	#NUM!
																				Other Renal	0.365442	0.506474	0.282552	0.110808	0.340879	0.00197536	0.0535085	0.0711939	0.751589	-1.33051	-1.33051	5	-0.12402
																										0.00943073
																										0.0369168
